# Supplementary material for: Integrated Metabolomics and Volatolomics for Comparative Evaluation of Fermented Soy Products
Source: Foods. 2021 Oct 20;10(11):2516. doi: 10.3390/foods10112516 (PMC8624193; doi:10.3390/foods10112516)
Supplement: Supplementary file 1 [file foods-10-02516-s001.zip]

Archive with 1 entries (1 files):
- foods-1414552-supplementary.pdf
